# Supplementary material for: Cryo-EM structures reveal high-resolution mechanism of a DNA polymerase sliding clamp loader
Source: eLife. 2022 Feb 18;11:e74175. doi: 10.7554/eLife.74175 (PMC8893722; doi:10.7554/eLife.74175)
Supplement: Figure 6—source data 1. [file elife-74175-fig6-data1.zip]

Archive with 5 entries (4 files):
- Figure6-SourceData1/
- Figure6-SourceData1/Figure6D.pzfx
- Figure6-SourceData1/Figure6E.pzfx
- Figure6-SourceData1/Figure6F.pzfx
- Figure6-SourceData1/Figure6C.pzfx
