# Supplementary material for: Cryo-EM structures reveal high-resolution mechanism of a DNA polymerase sliding clamp loader
Source: eLife. 2022 Feb 18;11:e74175. doi: 10.7554/eLife.74175 (PMC8893722; doi:10.7554/eLife.74175)
Supplement: Figure 6—figure supplement 2—source data 1. [file elife-74175-fig6-figsupp2-data1.zip]

Archive with 1 entries (1 files):
- Figure6-FigSupplement2-SourceData1.pzfx
